# Supplementary material for: Trends in South Korean antimicrobial use and association with changes in Escherichia coli resistance rates: 12-year ecological study using a nationwide surveillance and antimicrobial prescription database
Source: PLoS One. 2018 Dec 31;13(12):e0209580. doi: 10.1371/journal.pone.0209580 (PMC6312334; doi:10.1371/journal.pone.0209580)
Supplement: S1 Table — (XLSX) [file pone.0209580.s001.xlsx]

## Sheet: Sheet1
														simple correlation test
														r	p-value
1	항균제명	2002	2003	2004	2005	2006	2007	2008	2009	2010	2011	2012	2013
	National cefoxitin use	0.00319589	0.00523395	0.00491048	0.00491596	0.00423976	0.00534774	0.00951495	0.00826016	0.00749947	0.00766182	0.00724045	0.00805871	0.73333	0.0158
	Cefoxitin-resistance rates (%) of Escherichia coli			5	6	7	9	19.8	20.7	21.5	8.2	11	9.1
2	항균제명	2002	2003	2004	2005	2006	2007	2008	2009	2010	2011	2012	2013
	National cephamycin use	0.0270227	0.0403798	0.0489838	0.0664308	0.0656054	0.0708266	0.0537696	0.0460391	0.0457983	0.0483271	0.0451754	0.0462692	-0.61212	0.06
	Cefoxitin-resistance rates (%) of Escherichia coli			5	6	7	9	19.8	20.7	21.5	8.2	11	9.1
3	항균제명	2002	2003	2004	2005	2006	2007	2008	2009	2010	2011	2012	2013
	National cefotaxime use	0.019517	0.0292634	0.0336194	0.0391235	0.0407883	0.0430408	0.046836	0.0436843	0.0519372	0.0609619	0.0605293	0.0532387	0.93939	<.0001
	Cefotaxime-resistance rates (%) of Escherichia coli			10	12	15	13	21	21.9	23.1	26.3	29	28.7
4	항균제명	2002	2003	2004	2005	2006	2007	2008	2009	2010	2011	2012	2013
	National 3rd generation cephalosporin use	0.33798	0.471008	0.489472	0.574179	1.15966	0.923841	1.12363	1.15073	1.29586	1.3929	1.46777	1.45744	0.96364	<.0001
	Cefotaxime-resistant rates (%) of Escherichia coli			10	12	15	13	21	21.9	23.1	26.3	29	28.7
5	항균제명	2002	2003	2004	2005	2006	2007	2008	2009	2010	2011	2012	2013
	National 3rd plus 4th generation cephalosporin use	0.340178	0.476003	0.494531	0.582098	1.16795	0.934369	1.14286	1.16829	1.32034	1.42931	1.50642	1.50327	0.98788	<.0001
	Cefotaxime-resistance rates (%) of Escherichia coli			10	12	15	13	21	21.9	23.1	26.3	29	28.7
6	항균제명	2002	2003	2004	2005	2006	2007	2008	2009	2010	2011	2012	2013
	National fluoroquinolone use	1.4449	1.66502	1.73044	1.89099	1.9532	2.22525	2.63014	2.56679	2.57776	2.61447	2.66912	2.56523	0.79394	0.0061
	Cefotaxime-resistance rates (%) of Escherichia coli			10	12	15	13	21	21.9	23.1	26.3	29	28.7
7	항균제명	2002	2003	2004	2005	2006	2007	2008	2009	2010	2011	2012	2013
	National fluoroquinolone use	1.4449	1.66502	1.73044	1.89099	1.9532	2.22525	2.63014	2.56679	2.57776	2.61447	2.66912	2.56523	0.81692	0.0012
	Fluoroquinolone-resistance rates (%) of Escherichia coli	30	33	31	33	33	32	37	36	36.3	39.5	40	42.1
8	항균제명	2002	2003	2004	2005	2006	2007	2008	2009	2010	2011	2012	2013
	National ciprofloxacin use	0.191132	0.276751	0.33023	0.386903	0.435825	0.521299	0.641804	0.639561	0.665695	0.69725	0.704328	0.674971	0.90143	<.0001
	Fluoroquinolone-resistance rates (%) of Escherichia coli	30	33	31	33	33	32	37	36	36.3	39.5	40	42.1
9	항균제명	2002	2003	2004	2005	2006	2007	2008	2009	2010	2011	2012	2013
	National amikacin usage	0.0509998	0.06104	0.0691893	0.0744984	0.0813279	0.0793689	0.0775117	0.071334	0.0715839	0.0744469	0.075205	0.0720568	-0.10714	0.8192
	Amikacin-resistance rates (%) of Pseudomonas aeruginosa (at the same year)						21	26.4	23.8	22.1	16	14.9	15.6
10	항균제명	2002	2003	2004	2005	2006	2007	2008	2009	2010	2011	2012	2013
	National gentamycin usage	0.113351	0.106659	0.110341	0.110585	0.107508	0.103391	0.0979035	0.0916338	0.0876742	0.0808387	0.0745246	0.0646137	0.83283	0.0028
	Gentamycin-resistance rates (%) of Pseudomonas aeruginosa			40	32	35	29	35	31.9	30.5	22.8	22.3	19.6
11	항균제명	2002	2003	2004	2005	2006	2007	2008	2009	2010	2011	2012	2013
	National aminoglycoside usage	1.4937	1.26632	1.20418	1.16632	1.0617	1.04734	1.04858	1.01692	0.97293	0.951081	0.83847	0.807149	0.92402	0.0001
	Gentamycin-resistance rates (%) of Pseudomonas aeruginosa			40	32	35	29	35	31.9	30.5	22.8	22.3	19.6
12	항균제명	2002	2003	2004	2005	2006	2007	2008	2009	2010	2011	2012	2013
	National imipenem usage	0.000780633	0.00332523	0.00583123	0.00684157	0.0112103	0.0114139	0.0144654	0.0126942	0.0155337	0.0139186	0.013999	0.0179496	0.93007	<.0001
	Imipenem-resistance rates (%) of Acinetobacter baumannii	20	25	26	21	29	27	37.9	51.1	71.7	67.1	69.5	73
13	항균제명	2002	2003	2004	2005	2006	2007	2008	2009	2010	2011	2012	2013
	National ertapenem usage			7.28468e-05	0.00030446	0.00098493	0.00145146	0.00140038	0.00171368	0.00236225	0.00316703	0.0042878	0.00617754	0.91515	0.0002
	Imipenem-resistance rates (%) of Acinetobacter baumannii	20	25	26	21	29	27	37.9	51.1	71.7	67.1	69.5	73
14	항균제명	2002	2003	2004	2005	2006	2007	2008	2009	2010	2011	2012	2013
	National meropenem usage	0.00219949	0.00429122	0.00671871	0.00784772	0.0105851	0.0148159	0.0190402	0.0173449	0.0217724	0.0274278	0.032572	0.0311061	0.93007	<.0001
	Imipenem-resistance rates (%) of Acinetobacter baumannii	20	25	26	21	29	27	37.9	51.1	71.7	67.1	69.5	73
15	항균제명	2002	2003	2004	2005	2006	2007	2008	2009	2010	2011	2012	2013
	National carbapenem usage	0.00298012	0.00768802	0.0134164	0.0159831	0.0241216	0.0287241	0.036014	0.0327674	0.0407026	0.0449683	0.0508589	0.0552333	0.94406	<.0001
	Imipenem-resistance rates (%) of Acinetobacter baumannii	20	25	26	21	29	27	37.9	51.1	71.7	67.1	69.5	73
